# Supplementary material for: Self-Reported Purchasing Behaviour, Sociodemographic Predictors of Plant-Based Protein Purchasing and Knowledge about Protein in Scotland and England
Source: Nutrients. 2022 Nov 7;14(21):4706. doi: 10.3390/nu14214706 (PMC9657987; doi:10.3390/nu14214706)
Supplement: Supplementary file 1 [file nutrients-14-04706-s001.zip]

Archive with 1 entries (1 files):
- nutrients-1979324-supplementary.pdf
